# Supplementary material for: Comparative Genomics Uncovers the Genetic Diversity and Characters of Veillonella atypica and Provides Insights Into Its Potential Applications
Source: Front Microbiol. 2020 Jun 23;11:1219. doi: 10.3389/fmicb.2020.01219 (PMC7324755; doi:10.3389/fmicb.2020.01219)
Supplement: Supplementary file 1 [file Table_1.xlsx]

## Sheet: KEGG_combined1
Supplementary Table S1. The annotation results of proteins for the nine Veillonella atypica strains grouped by KEGG pathways.
ID	Pathway	V. atypica ACS-049-V-Sch6	V. atypica ACS-134-V-Col7a	V. atypica KON	V. atypica CMW7756B	V. atypica OK5	V. atypica KON ATCC 17744	V. atypica AF36-15BH	V. atypica KHUD V1	V. atypica NCTC 11830
03010	Ribosome	51	51	51	51	52	52	52	52	52
02010	ABC transporters	43	43	41	48	46	41	45	46	41
00860	Porphyrin and chlorophyll metabolism	35	36	34	36	36	33	33	36	34
00230	Purine metabolism	32	32	32	32	32	32	32	32	32
00240	Pyrimidine metabolism	27	28	27	27	27	27	27	27	27
00620	Pyruvate metabolism	27	27	26	26	26	26	26	28	26
00270	Cysteine and methionine metabolism	26	25	26	26	25	26	26	26	26
02020	Two-component system	26	28	23	27	25	23	25	26	23
00970	Aminoacyl-tRNA biosynthesis	25	25	25	25	25	25	25	25	25
02024	Quorum sensing	26	24	24	24	26	24	26	24	24
00720	Carbon fixation pathways in prokaryotes	22	22	20	21	21	21	21	23	21
00400	Phenylalanine, tyrosine and tryptophan biosynthesis	19	19	19	20	19	19	20	19	19
00540	Lipopolysaccharide biosynthesis	20	19	19	19	19	19	19	19	19
03440	Homologous recombination	18	18	19	18	18	19	18	18	19
00010	Glycolysis / Gluconeogenesis	18	18	18	18	18	18	18	19	18
00250	Alanine, aspartate and glutamate metabolism	18	18	18	18	18	18	18	18	18
00790	Folate biosynthesis	16	16	16	16	16	16	16	16	16
00550	Peptidoglycan biosynthesis	16	16	16	16	15	16	16	16	16
00260	Glycine, serine and threonine metabolism	15	16	15	15	15	15	15	15	15
00520	Amino sugar and nucleotide sugar metabolism	15	17	14	15	15	14	15	15	14
03430	Mismatch repair	14	14	14	14	15	14	15	14	14
00030	Pentose phosphate pathway	14	14	14	14	14	14	14	14	14
00190	Oxidative phosphorylation	14	14	14	14	14	14	14	14	14
00680	Methane metabolism	13	13	14	14	13	14	14	14	14
00630	Glyoxylate and dicarboxylate metabolism	14	14	12	13	13	13	13	15	13
00640	Propanoate metabolism	14	14	12	13	13	13	13	15	13
03070	Bacterial secretion system	13	13	13	14	13	13	13	13	13
00020	Citrate cycle (TCA cycle)	13	13	13	13	13	13	13	13	13
03030	DNA replication	13	13	13	13	13	13	13	13	13
00770	Pantothenate and CoA biosynthesis	13	13	13	13	11	13	11	13	13
00910	Nitrogen metabolism	12	12	12	12	13	12	12	13	12
00300	Lysine biosynthesis	12	12	12	12	12	12	12	12	12
03018	RNA degradation	12	12	12	12	12	12	12	12	12
03060	Protein export	12	12	12	12	12	12	12	12	12
00650	Butanoate metabolism	12	12	11	11	11	11	11	12	11
00330	Arginine and proline metabolism	11	11	11	11	11	11	11	11	11
00340	Histidine metabolism	11	11	11	11	11	11	11	11	11
00670	One carbon pool by folate	11	11	11	11	11	11	11	11	11
01501	beta-Lactam resistance	10	10	10	10	11	10	11	11	10
00220	Arginine biosynthesis	10	10	10	10	10	10	10	10	10
00290	Valine, leucine and isoleucine biosynthesis	10	10	10	10	10	10	10	10	10
00130	Ubiquinone and other terpenoid-quinone biosynthesis	10	9	9	9	9	9	10	9	9
00710	Carbon fixation in photosynthetic organisms	9	9	9	9	9	9	9	9	9
00780	Biotin metabolism	9	9	9	9	9	9	9	9	9
04112	Cell cycle - Caulobacter	9	9	9	9	9	9	9	9	9
00900	Terpenoid backbone biosynthesis	10	9	8	8	8	8	8	9	8
00061	Fatty acid biosynthesis	9	8	8	8	8	8	8	8	8
00195	Photosynthesis	8	8	8	8	8	8	8	8	8
00730	Thiamine metabolism	8	8	8	11	7	8	7	7	8
03410	Base excision repair	8	8	8	8	8	8	8	8	8
00051	Fructose and mannose metabolism	7	7	7	8	8	7	8	8	7
00561	Glycerolipid metabolism	7	7	8	7	7	8	7	7	8
00280	Valine, leucine and isoleucine degradation	8	8	6	7	7	7	7	8	7
00450	Selenocompound metabolism	7	7	7	8	7	7	7	7	7
00564	Glycerophospholipid metabolism	7	7	7	7	7	7	7	7	7
00760	Nicotinate and nicotinamide metabolism	7	7	7	7	7	7	7	7	7
03420	Nucleotide excision repair	7	7	7	7	7	7	7	7	7
00920	Sulfur metabolism	6	6	6	6	8	6	6	8	6
01503	Cationic antimicrobial peptide (CAMP resistance)	6	6	6	6	6	6	6	7	6
00740	Riboflavin metabolism	6	6	6	6	6	6	6	6	6
00983	Drug metabolism - other enzymes	6	6	6	6	6	6	6	6	6
05111	Biofilm formation - Vibrio cholerae	6	6	6	6	6	6	6	6	6
00660	C5-Branched dibasic acid metabolism	5	5	5	5	5	5	5	5	5
01502	Vancomycin resistance	5	5	5	5	5	5	5	5	5
01523	Antifolate resistance	5	5	5	5	5	5	5	5	5
04066	HIF-1 signaling pathway	5	5	5	5	5	5	5	5	5
00040	Pentose and glucuronate interconversions	5	4	4	4	5	4	5	4	4
00360	Phenylalanine metabolism	4	4	4	5	4	4	5	4	4
00052	Galactose metabolism	5	4	4	4	4	4	4	4	4
04122	Sulfur relay system	4	4	4	5	4	4	4	4	4
00053	Ascorbate and aldarate metabolism	4	4	4	4	4	4	4	4	4
00261	Monobactam biosynthesis	4	4	4	4	4	4	4	4	4
00401	Novobiocin biosynthesis	4	4	4	4	4	4	4	4	4
00480	Glutathione metabolism	4	4	4	4	4	4	4	4	4
04212	Longevity regulating pathway - worm	4	4	4	4	4	4	4	4	4
00410	beta-Alanine metabolism	4	4	4	4	2	4	2	4	4
02060	Phosphotransferase system(PTS)	0	4	4	4	4	4	4	4	4
00500	Starch and sucrose metabolism	3	3	3	4	4	3	4	4	3
00310	Lysine degradation	4	4	3	3	3	3	3	4	3
00362	Benzoate degradation	4	4	3	3	3	3	3	4	3
00350	Tyrosine metabolism	3	3	3	4	3	3	4	3	3
00521	Streptomycin biosynthesis	5	1	5	1	1	5	5	1	5
00960	Tropane, piperidine and pyridine alkaloid biosynthesis	3	3	3	4	3	3	4	3	3
00471	D-Glutamine and D-glutamate metabolism	3	3	3	3	3	3	3	3	3
00473	D-Alanine metabolism	3	3	3	3	3	3	3	3	3
00633	Nitrotoluene degradation	3	3	3	3	3	3	3	3	3
03020	RNA polymerase	3	3	3	3	3	3	3	3	3
04922	Glucagon signaling pathway	3	3	3	3	3	3	3	3	3
05134	Legionellosis	3	3	3	3	3	3	3	3	3
05230	Central carbon metabolism in cancer	3	3	3	3	3	3	3	3	3
00380	Tryptophan metabolism	3	3	2	2	3	2	2	3	2
00523	Polyketide sugar unit biosynthesis	4	0	4	0	0	4	4	0	4
00950	Isoquinoline alkaloid biosynthesis	2	2	2	3	2	2	3	2	2
05418	Fluid shear stress and atherosclerosis	3	2	2	2	2	2	3	2	2
04146	Peroxisome	3	2	2	2	2	2	2	2	2
00332	Carbapenem biosynthesis	2	2	2	2	2	2	2	2	2
00333	Prodigiosin biosynthesis	2	2	2	2	2	2	2	2	2
00405	Phenazine biosynthesis	2	2	2	2	2	2	2	2	2
00430	Taurine and hypotaurine metabolism	2	2	2	2	2	2	2	2	2
00460	Cyanoamino acid metabolism	2	2	2	2	2	2	2	2	2
00750	Vitamin B6 metabolism	2	2	2	2	2	2	2	2	2
00998	Biosynthesis of secondary metabolites - other antibiotics	2	2	2	2	2	2	2	2	2
02025	Biofilm formation - Pseudomonas aeruginosa	2	2	2	2	2	2	2	2	2
04016	MAPK signaling pathway - plant	2	2	2	2	2	2	2	2	2
04217	Necroptosis	2	2	2	2	2	2	2	2	2
05152	Tuberculosis	2	2	2	2	2	2	2	2	2
00071	Fatty acid degradation	3	2	1	1	1	1	1	2	1
05200	Pathways in cancer	2	1	1	1	1	1	2	1	1
00525	Acarbose and validamycin biosynthesis	2	0	2	0	0	2	2	0	2
01053	Biosynthesis of siderophore group nonribosomal peptides	1	2	1	1	1	1	1	1	1
00311	Penicillin and cephalosporin biosynthesis	1	1	1	1	1	1	1	1	1
00440	Phosphonate and phosphinate metabolism	1	1	1	1	1	1	1	1	1
00472	D-Arginine and D-ornithine metabolism	1	1	1	1	1	1	1	1	1
00531	Glycosaminoglycan degradation	1	1	1	1	1	1	1	1	1
00562	Inositol phosphate metabolism	1	1	1	1	1	1	1	1	1
00572	Arabinogalactan biosynthesis - Mycobacterium	1	1	1	1	1	1	1	1	1
00625	Chloroalkane and chloroalkene degradation	1	1	1	1	1	1	1	1	1
00903	Limonene and pinene degradation	1	1	1	1	1	1	1	1	1
00908	Zeatin biosynthesis	1	1	1	1	1	1	1	1	1
00966	Glucosinolate biosynthesis	1	1	1	1	1	1	1	1	1
00981	Insect hormone biosynthesis	1	1	1	1	1	1	1	1	1
01051	Biosynthesis of ansamycins	1	1	1	1	1	1	1	1	1
01524	Platinum drug resistance	1	1	1	1	1	1	1	1	1
02026	Biofilm formation - Escherichia coli	1	1	1	1	1	1	1	1	1
02030	Bacterial chemotaxis	1	1	1	1	1	1	1	1	1
03008	Ribosome biogenesis in eukaryotes	1	1	1	1	1	1	1	1	1
03013	RNA transport	1	1	1	1	1	1	1	1	1
04013	MAPK signaling pathway - fly	1	1	1	1	1	1	1	1	1
04068	FoxO signaling pathway	1	1	1	1	1	1	1	1	1
04070	Phosphatidylinositol signaling system	1	1	1	1	1	1	1	1	1
04152	AMPK signaling pathway	1	1	1	1	1	1	1	1	1
04211	Longevity regulating pathway	1	1	1	1	1	1	1	1	1
04213	Longevity regulating pathway - multiple species	1	1	1	1	1	1	1	1	1
04214	Apoptosis - fly	1	1	1	1	1	1	1	1	1
04621	NOD-like receptor signaling pathway	1	1	1	1	1	1	1	1	1
04724	Glutamatergic synapse	1	1	1	1	1	1	1	1	1
04727	GABAergic synapse	1	1	1	1	1	1	1	1	1
04930	Type II diabetes mellitus	1	1	1	1	1	1	1	1	1
04931	Insulin resistance	1	1	1	1	1	1	1	1	1
04934	Cushing syndrome	1	1	1	1	1	1	1	1	1
04940	Type I diabetes mellitus	1	1	1	1	1	1	1	1	1
05010	Alzheimer disease	1	1	1	1	1	1	1	1	1
05016	Huntington disease	1	1	1	1	1	1	1	1	1
05120	Epithelial cell signaling in Helicobacter pylori infection	1	1	1	1	1	1	1	1	1
05130	Pathogenic Escherichia coli infection	1	1	1	1	1	1	1	1	1
05132	Salmonella infection	1	1	1	1	1	1	1	1	1
05165	Human papillomavirus infection	1	1	1	1	1	1	1	1	1
05203	Viral carcinogenesis	1	1	1	1	1	1	1	1	1
05205	Proteoglycans in cancer	1	1	1	1	1	1	1	1	1
05211	Renal cell carcinoma	1	1	1	1	1	1	1	1	1
05133	Pertussis	1	1	1	1	1	1	0	1	1
05206	MicroRNAs in cancer	1	0	1	0	0	1	1	1	1
01055	Biosynthesis of vancomycin group antibiotics	1	0	1	0	0	1	1	0	1
02060	Phosphotransferase system (PTS)	4	0	0	0	0	0	0	0	0
04978	Mineral absorption	0	0	0	1	1	0	1	1	0
00072	Synthesis and degradation of ketone bodies	1	1	0	0	0	0	0	1	0
00563	Glycosylphosphatidylinositol (GPI-anchor biosynthesis)	0	1	0	1	0	0	0	1	0
05225	Hepatocellular carcinoma	1	0	0	0	0	0	1	0	0
03320	PPAR signaling pathway	1	0	0	0	0	0	0	0	0
04216	Ferroptosis	1	0	0	0	0	0	0	0	0
04714	Thermogenesis	1	0	0	0	0	0	0	0	0
04920	Adipocytokine signaling pathway	1	0	0	0	0	0	0	0	0
04974	Protein digestion and absorption	0	0	0	0	0	0	0	1	0

## Sheet: 2
samplename
00010 Glycolysis / Gluconeogenesis
00020 Citrate cycle (TCA cycle)
00030 Pentose phosphate pathway
00040 Pentose and glucuronate interconversions
00051 Fructose and mannose metabolism
00052 Galactose metabolism
00053 Ascorbate and aldarate metabolism
00061 Fatty acid biosynthesis
00071 Fatty acid degradation
00072 Synthesis and degradation of ketone bodies
00130 Ubiquinone and other terpenoid-quinone biosynthesis
00190 Oxidative phosphorylation
00195 Photosynthesis
00220 Arginine biosynthesis
00230 Purine metabolism
00240 Pyrimidine metabolism
00250 Alanine, aspartate and glutamate metabolism
00260 Glycine, serine and threonine metabolism
00261 Monobactam biosynthesis
00270 Cysteine and methionine metabolism
00280 Valine, leucine and isoleucine degradation
00290 Valine, leucine and isoleucine biosynthesis
00300 Lysine biosynthesis
00310 Lysine degradation
00311 Penicillin and cephalosporin biosynthesis
00330 Arginine and proline metabolism
00332 Carbapenem biosynthesis
00333 Prodigiosin biosynthesis
00340 Histidine metabolism
00350 Tyrosine metabolism
00360 Phenylalanine metabolism
00362 Benzoate degradation
00380 Tryptophan metabolism
00400 Phenylalanine, tyrosine and tryptophan biosynthesis
00401 Novobiocin biosynthesis
00405 Phenazine biosynthesis
00410 beta-Alanine metabolism
00430 Taurine and hypotaurine metabolism
00440 Phosphonate and phosphinate metabolism
00450 Selenocompound metabolism
00460 Cyanoamino acid metabolism
00471 D-Glutamine and D-glutamate metabolism
00472 D-Arginine and D-ornithine metabolism
00473 D-Alanine metabolism
00480 Glutathione metabolism
00500 Starch and sucrose metabolism
00520 Amino sugar and nucleotide sugar metabolism
00521 Streptomycin biosynthesis
00523 Polyketide sugar unit biosynthesis
00525 Acarbose and validamycin biosynthesis
00531 Glycosaminoglycan degradation
00540 Lipopolysaccharide biosynthesis
00550 Peptidoglycan biosynthesis
00561 Glycerolipid metabolism
00562 Inositol phosphate metabolism
00563 Glycosylphosphatidylinositol (GPI-anchor biosynthesis)
00564 Glycerophospholipid metabolism
00572 Arabinogalactan biosynthesis - Mycobacterium
00620 Pyruvate metabolism
00625 Chloroalkane and chloroalkene degradation
00630 Glyoxylate and dicarboxylate metabolism
00633 Nitrotoluene degradation
00640 Propanoate metabolism
00650 Butanoate metabolism
00660 C5-Branched dibasic acid metabolism
00670 One carbon pool by folate
00680 Methane metabolism
00710 Carbon fixation in photosynthetic organisms
00720 Carbon fixation pathways in prokaryotes
00730 Thiamine metabolism
00740 Riboflavin metabolism
00750 Vitamin B6 metabolism
00760 Nicotinate and nicotinamide metabolism
00770 Pantothenate and CoA biosynthesis
00780 Biotin metabolism
00790 Folate biosynthesis
00860 Porphyrin and chlorophyll metabolism
00900 Terpenoid backbone biosynthesis
00903 Limonene and pinene degradation
00908 Zeatin biosynthesis
00910 Nitrogen metabolism
00920 Sulfur metabolism
00950 Isoquinoline alkaloid biosynthesis
00960 Tropane, piperidine and pyridine alkaloid biosynthesis
00966 Glucosinolate biosynthesis
00970 Aminoacyl-tRNA biosynthesis
00981 Insect hormone biosynthesis
00983 Drug metabolism - other enzymes
00998 Biosynthesis of secondary metabolites - other antibiotics
01051 Biosynthesis of ansamycins
01053 Biosynthesis of siderophore group nonribosomal peptides
01055 Biosynthesis of vancomycin group antibiotics
01501 beta-Lactam resistance
01502 Vancomycin resistance
01503 Cationic antimicrobial peptide (CAMP resistance)
01523 Antifolate resistance
01524 Platinum drug resistance
02010 ABC transporters
02020 Two-component system
02024 Quorum sensing
02025 Biofilm formation - Pseudomonas aeruginosa
02026 Biofilm formation - Escherichia coli
02030 Bacterial chemotaxis
02060 Phosphotransferase system (PTS)
02060 Phosphotransferase system(PTS)
03008 Ribosome biogenesis in eukaryotes
03010 Ribosome
03013 RNA transport
03018 RNA degradation
03020 RNA polymerase
03030 DNA replication
03060 Protein export
03070 Bacterial secretion system
03320 PPAR signaling pathway
03410 Base excision repair
03420 Nucleotide excision repair
03430 Mismatch repair
03440 Homologous recombination
04013 MAPK signaling pathway - fly
04016 MAPK signaling pathway - plant
04066 HIF-1 signaling pathway
04068 FoxO signaling pathway
04070 Phosphatidylinositol signaling system
04112 Cell cycle - Caulobacter
04122 Sulfur relay system
04146 Peroxisome
04152 AMPK signaling pathway
04211 Longevity regulating pathway
04212 Longevity regulating pathway - worm
04213 Longevity regulating pathway - multiple species
04214 Apoptosis - fly
04216 Ferroptosis
04217 Necroptosis
04621 NOD-like receptor signaling pathway
04714 Thermogenesis
04724 Glutamatergic synapse
04727 GABAergic synapse
04920 Adipocytokine signaling pathway
04922 Glucagon signaling pathway
04930 Type II diabetes mellitus
04931 Insulin resistance
04934 Cushing syndrome
04940 Type I diabetes mellitus
04974 Protein digestion and absorption
04978 Mineral absorption
05010 Alzheimer disease
05016 Huntington disease
05111 Biofilm formation - Vibrio cholerae
05120 Epithelial cell signaling in Helicobacter pylori infection
05130 Pathogenic Escherichia coli infection
05132 Salmonella infection
05133 Pertussis
05134 Legionellosis
05152 Tuberculosis
05165 Human papillomavirus infection
05200 Pathways in cancer
05203 Viral carcinogenesis
05205 Proteoglycans in cancer
05206 MicroRNAs in cancer
05211 Renal cell carcinoma
05225 Hepatocellular carcinoma
05230 Central carbon metabolism in cancer
05418 Fluid shear stress and atherosclerosis
