# Supplementary material for: Comparative Genomics Uncovers the Genetic Diversity and Characters of Veillonella atypica and Provides Insights Into Its Potential Applications
Source: Front Microbiol. 2020 Jun 23;11:1219. doi: 10.3389/fmicb.2020.01219 (PMC7324755; doi:10.3389/fmicb.2020.01219)
Supplement: Supplementary file 2 [file Table_2.xlsx]

## Sheet: KEGG_combined1_pathway
Supplementary Table S2. Total number of genes in each KEGG pathway identified in the nine Veillonella atypica strains.
ID	Pathway	V. atypica ACS-049-V-Sch6	V. atypica ACS-134-V-Col7a	V. atypica KON	V. atypica CMW7756B	V. atypica OK5	V. atypica KON ATCC 17744	V. atypica AF36-15BH	V. atypica KHUD V1	V. atypica NCTC 11830
ko01100	Metabolic pathways	392	386	385	389	382	385	385	386	386
ko01110	Biosynthesis of secondary metabolites	168	167	164	168	164	164	164	168	164
ko01130	Biosynthesis of antibiotics	118	113	116	113	112	116	117	114	116
ko01120	Microbial metabolism in diverse environments	89	89	88	89	89	89	89	91	89
ko01230	Biosynthesis of amino acids	84	84	84	86	84	84	85	84	84
ko03010	Ribosome	51	51	51	51	52	52	52	52	52
ko01200	Carbon metabolism	49	49	47	48	48	48	48	50	48
ko02010	ABC transporters	43	43	41	48	46	41	45	46	41
ko00860	Porphyrin and chlorophyll metabolism	34	35	33	35	35	32	32	35	33
ko00230	Purine metabolism	32	32	32	32	32	32	32	32	32
ko00240	Pyrimidine metabolism	27	28	27	27	27	27	27	27	27
ko00620	Pyruvate metabolism	27	27	26	26	26	26	26	28	26
ko00270	Cysteine and methionine metabolism	26	25	26	26	25	26	26	26	26
ko02020	Two-component system	26	28	23	27	25	23	25	26	23
ko00970	Aminoacyl-tRNA biosynthesis	25	25	25	25	25	25	25	25	25
ko02024	Quorum sensing	26	24	24	24	26	24	26	24	24
ko00720	Carbon fixation pathways in prokaryotes	22	22	20	21	21	21	21	23	21
ko00400	Phenylalanine, tyrosine and tryptophan biosynthesis	19	19	19	20	19	19	20	19	19
ko00540	Lipopolysaccharide biosynthesis	20	19	19	19	19	19	19	19	19
ko03440	Homologous recombination	18	18	19	18	18	19	18	18	19
ko00010	Glycolysis / Gluconeogenesis	18	18	18	18	18	18	18	19	18
ko00250	Alanine, aspartate and glutamate metabolism	18	18	18	18	18	18	18	18	18
ko01210	2-Oxocarboxylic acid metabolism	17	17	17	17	17	17	17	17	17
ko00790	Folate biosynthesis	16	16	16	16	16	16	16	16	16
ko00550	Peptidoglycan biosynthesis	16	16	16	16	15	16	16	16	16
ko00260	Glycine, serine and threonine metabolism	15	16	15	15	15	15	15	15	15
ko00520	Amino sugar and nucleotide sugar metabolism	15	17	14	15	15	14	15	15	14
ko03430	Mismatch repair	14	14	14	14	15	14	15	14	14
ko00190	Oxidative phosphorylation	14	14	14	14	14	14	14	14	14
ko00030	Pentose phosphate pathway	14	14	14	14	14	14	14	14	14
ko00680	Methane metabolism	13	13	14	14	13	14	14	14	14
ko00630	Glyoxylate and dicarboxylate metabolism	14	14	12	13	13	13	13	15	13
ko00640	Propanoate metabolism	14	14	12	13	13	13	13	15	13
ko03070	Bacterial secretion system	13	13	13	14	13	13	13	13	13
ko03030	DNA replication	13	13	13	13	13	13	13	13	13
ko00020	Citrate cycle (TCA cycle)	13	13	13	13	13	13	13	13	13
ko00770	Pantothenate and CoA biosynthesis	13	13	13	13	11	13	11	13	13
ko00910	Nitrogen metabolism	12	12	12	12	13	12	12	13	12
ko03018	RNA degradation	12	12	12	12	12	12	12	12	12
ko03060	Protein export	12	12	12	12	12	12	12	12	12
ko00300	Lysine biosynthesis	12	12	12	12	12	12	12	12	12
ko00650	Butanoate metabolism	12	12	11	11	11	11	11	12	11
ko00670	One carbon pool by folate	11	11	11	11	11	11	11	11	11
ko00340	Histidine metabolism	11	11	11	11	11	11	11	11	11
ko00330	Arginine and proline metabolism	11	11	11	11	11	11	11	11	11
ko01501	beta-Lactam resistance	10	10	10	10	11	10	11	11	10
ko00220	Arginine biosynthesis	10	10	10	10	10	10	10	10	10
ko00290	Valine, leucine and isoleucine biosynthesis	10	10	10	10	10	10	10	10	10
ko00130	Ubiquinone and other terpenoid-quinone biosynthesis	10	9	9	9	9	9	10	9	9
ko04112	Cell cycle - Caulobacter	9	9	9	9	9	9	9	9	9
ko00780	Biotin metabolism	9	9	9	9	9	9	9	9	9
ko00710	Carbon fixation in photosynthetic organisms	9	9	9	9	9	9	9	9	9
ko00900	Terpenoid backbone biosynthesis	10	9	8	8	8	8	8	9	8
ko00730	Thiamine metabolism	8	8	8	11	7	8	7	7	8
ko00195	Photosynthesis	8	8	8	8	8	8	8	8	8
ko03410	Base excision repair	8	8	8	8	8	8	8	8	8
ko00051	Fructose and mannose metabolism	7	7	7	8	8	7	8	8	7
ko00561	Glycerolipid metabolism	7	7	8	7	7	8	7	7	8
ko00280	Valine, leucine and isoleucine degradation	8	8	6	7	7	7	7	8	7
ko00450	Selenocompound metabolism	7	7	7	8	7	7	7	7	7
ko00061	Fatty acid biosynthesis	8	7	7	7	7	7	7	7	7
ko03420	Nucleotide excision repair	7	7	7	7	7	7	7	7	7
ko00564	Glycerophospholipid metabolism	7	7	7	7	7	7	7	7	7
ko00760	Nicotinate and nicotinamide metabolism	7	7	7	7	7	7	7	7	7
ko01212	Fatty acid metabolism	8	7	6	6	6	6	6	7	6
ko00920	Sulfur metabolism	6	6	6	6	8	6	6	8	6
ko01503	Cationic antimicrobial peptide (CAMP) resistance	6	6	6	6	6	6	6	7	6
ko00983	Drug metabolism - other enzymes	6	6	6	6	6	6	6	6	6
ko05111	Biofilm formation - Vibrio cholerae	6	6	6	6	6	6	6	6	6
ko00740	Riboflavin metabolism	6	6	6	6	6	6	6	6	6
ko04066	HIF-1 signaling pathway	5	5	5	5	5	5	5	5	5
ko00660	C5-Branched dibasic acid metabolism	5	5	5	5	5	5	5	5	5
ko01523	Antifolate resistance	5	5	5	5	5	5	5	5	5
ko01502	Vancomycin resistance	5	5	5	5	5	5	5	5	5
ko00040	Pentose and glucuronate interconversions	5	4	4	4	5	4	5	4	4
ko00360	Phenylalanine metabolism	4	4	4	5	4	4	5	4	4
ko00052	Galactose metabolism	5	4	4	4	4	4	4	4	4
ko04122	Sulfur relay system	4	4	4	5	4	4	4	4	4
ko00480	Glutathione metabolism	4	4	4	4	4	4	4	4	4
ko00053	Ascorbate and aldarate metabolism	4	4	4	4	4	4	4	4	4
ko02060	Phosphotransferase system (PTS)	4	4	4	4	4	4	4	4	4
ko00261	Monobactam biosynthesis	4	4	4	4	4	4	4	4	4
ko00401	Novobiocin biosynthesis	4	4	4	4	4	4	4	4	4
ko04212	Longevity regulating pathway - worm	4	4	4	4	4	4	4	4	4
ko00500	Starch and sucrose metabolism	3	3	3	4	4	3	4	4	3
ko00310	Lysine degradation	4	4	3	3	3	3	3	4	3
ko00362	Benzoate degradation	4	4	3	3	3	3	3	4	3
ko00960	Tropane, piperidine and pyridine alkaloid biosynthesis	3	3	3	4	3	3	4	3	3
ko00350	Tyrosine metabolism	3	3	3	4	3	3	4	3	3
ko00521	Streptomycin biosynthesis	5	1	5	1	1	5	5	1	5
ko05134	Legionellosis	3	3	3	3	3	3	3	3	3
ko04922	Glucagon signaling pathway	3	3	3	3	3	3	3	3	3
ko00471	D-Glutamine and D-glutamate metabolism	3	3	3	3	3	3	3	3	3
ko00473	D-Alanine metabolism	3	3	3	3	3	3	3	3	3
ko05230	Central carbon metabolism in cancer	3	3	3	3	3	3	3	3	3
ko03020	RNA polymerase	3	3	3	3	3	3	3	3	3
ko00633	Nitrotoluene degradation	3	3	3	3	3	3	3	3	3
ko00410	beta-Alanine metabolism	3	3	3	3	1	3	1	3	3
ko00380	Tryptophan metabolism	3	3	2	2	3	2	2	3	2
ko00523	Polyketide sugar unit biosynthesis	4	0	4	0	0	4	4	0	4
ko00950	Isoquinoline alkaloid biosynthesis	2	2	2	3	2	2	3	2	2
ko05418	Fluid shear stress and atherosclerosis	3	2	2	2	2	2	3	2	2
ko04146	Peroxisome	3	2	2	2	2	2	2	2	2
ko04016	MAPK signaling pathway - plant	2	2	2	2	2	2	2	2	2
ko00460	Cyanoamino acid metabolism	2	2	2	2	2	2	2	2	2
ko00430	Taurine and hypotaurine metabolism	2	2	2	2	2	2	2	2	2
ko00332	Carbapenem biosynthesis	2	2	2	2	2	2	2	2	2
ko00333	Prodigiosin biosynthesis	2	2	2	2	2	2	2	2	2
ko02025	Biofilm formation - Pseudomonas aeruginosa	2	2	2	2	2	2	2	2	2
ko00405	Phenazine biosynthesis	2	2	2	2	2	2	2	2	2
ko00998	Biosynthesis of secondary metabolites - other antibiotics	2	2	2	2	2	2	2	2	2
ko05152	Tuberculosis	2	2	2	2	2	2	2	2	2
ko00750	Vitamin B6 metabolism	2	2	2	2	2	2	2	2	2
ko04217	Necroptosis	2	2	2	2	2	2	2	2	2
ko00071	Fatty acid degradation	3	2	1	1	1	1	1	2	1
ko05200	Pathways in cancer	2	1	1	1	1	1	2	1	1
ko00525	Acarbose and validamycin biosynthesis	2	0	2	0	0	2	2	0	2
ko01053	Biosynthesis of siderophore group nonribosomal peptides	1	2	1	1	1	1	1	1	1
ko01220	Degradation of aromatic compounds	1	1	1	1	1	1	1	1	1
ko05165	Human papillomavirus infection	1	1	1	1	1	1	1	1	1
ko04940	Type I diabetes mellitus	1	1	1	1	1	1	1	1	1
ko00908	Zeatin biosynthesis	1	1	1	1	1	1	1	1	1
ko05016	Huntington disease	1	1	1	1	1	1	1	1	1
ko00625	Chloroalkane and chloroalkene degradation	1	1	1	1	1	1	1	1	1
ko00440	Phosphonate and phosphinate metabolism	1	1	1	1	1	1	1	1	1
ko03008	Ribosome biogenesis in eukaryotes	1	1	1	1	1	1	1	1	1
ko04934	Cushing syndrome	1	1	1	1	1	1	1	1	1
ko05211	Renal cell carcinoma	1	1	1	1	1	1	1	1	1
ko04068	FoxO signaling pathway	1	1	1	1	1	1	1	1	1
ko04213	Longevity regulating pathway - multiple species	1	1	1	1	1	1	1	1	1
ko03013	RNA transport	1	1	1	1	1	1	1	1	1
ko00311	Penicillin and cephalosporin biosynthesis	1	1	1	1	1	1	1	1	1
ko02026	Biofilm formation - Escherichia coli	1	1	1	1	1	1	1	1	1
ko00981	Insect hormone biosynthesis	1	1	1	1	1	1	1	1	1
ko01051	Biosynthesis of ansamycins	1	1	1	1	1	1	1	1	1
ko05205	Proteoglycans in cancer	1	1	1	1	1	1	1	1	1
ko05010	Alzheimer disease	1	1	1	1	1	1	1	1	1
ko04211	Longevity regulating pathway	1	1	1	1	1	1	1	1	1
ko04152	AMPK signaling pathway	1	1	1	1	1	1	1	1	1
ko04931	Insulin resistance	1	1	1	1	1	1	1	1	1
ko04621	NOD-like receptor signaling pathway	1	1	1	1	1	1	1	1	1
ko02030	Bacterial chemotaxis	1	1	1	1	1	1	1	1	1
ko00472	D-Arginine and D-ornithine metabolism	1	1	1	1	1	1	1	1	1
ko04013	MAPK signaling pathway - fly	1	1	1	1	1	1	1	1	1
ko05130	Pathogenic Escherichia coli infection	1	1	1	1	1	1	1	1	1
ko04724	Glutamatergic synapse	1	1	1	1	1	1	1	1	1
ko01524	Platinum drug resistance	1	1	1	1	1	1	1	1	1
ko04727	GABAergic synapse	1	1	1	1	1	1	1	1	1
ko05120	Epithelial cell signaling in Helicobacter pylori infection	1	1	1	1	1	1	1	1	1
ko04070	Phosphatidylinositol signaling system	1	1	1	1	1	1	1	1	1
ko00562	Inositol phosphate metabolism	1	1	1	1	1	1	1	1	1
ko05203	Viral carcinogenesis	1	1	1	1	1	1	1	1	1
ko05132	Salmonella infection	1	1	1	1	1	1	1	1	1
ko04930	Type II diabetes mellitus	1	1	1	1	1	1	1	1	1
ko00903	Limonene and pinene degradation	1	1	1	1	1	1	1	1	1
ko04214	Apoptosis - fly	1	1	1	1	1	1	1	1	1
ko00572	Arabinogalactan biosynthesis - Mycobacterium	1	1	1	1	1	1	1	1	1
ko00966	Glucosinolate biosynthesis	1	1	1	1	1	1	1	1	1
ko00531	Glycosaminoglycan degradation	1	1	1	1	1	1	1	1	1
ko05133	Pertussis	1	1	1	1	1	1	0	1	1
ko05206	MicroRNAs in cancer	1	0	1	0	0	1	1	1	1
ko01055	Biosynthesis of vancomycin group antibiotics	1	0	1	0	0	1	1	0	1
ko04978	Mineral absorption	0	0	0	1	1	0	1	1	0
ko00563	Glycosylphosphatidylinositol (GPI)-anchor biosynthesis	0	1	0	1	0	0	0	1	0
ko00072	Synthesis and degradation of ketone bodies	1	1	0	0	0	0	0	1	0
ko05225	Hepatocellular carcinoma	1	0	0	0	0	0	1	0	0
ko04216	Ferroptosis	1	0	0	0	0	0	0	0	0
ko04714	Thermogenesis	1	0	0	0	0	0	0	0	0
ko04920	Adipocytokine signaling pathway	1	0	0	0	0	0	0	0	0
ko03320	PPAR signaling pathway	1	0	0	0	0	0	0	0	0
ko04974	Protein digestion and absorption	0	0	0	0	0	0	0	1	0
