# Supplementary material for: Comparative Genomics Uncovers the Genetic Diversity and Characters of Veillonella atypica and Provides Insights Into Its Potential Applications
Source: Front Microbiol. 2020 Jun 23;11:1219. doi: 10.3389/fmicb.2020.01219 (PMC7324755; doi:10.3389/fmicb.2020.01219)
Supplement: Supplementary file 3 [file Table_3.xlsx]

## Sheet: KEGG_combined1_module
Supplementary Table S3. Total number of genes in KEGG modules identified in the nine Veillonella atypica strains.
Module ID	Module	V. atypica ACS-049-V-Sch6	V. atypica ACS-134-V-Col7a	V. atypica KON	V. atypica CMW7756B	V. atypica OK5	V. atypica KON ATCC 17744	V. atypica AF36-15BH	V. atypica KHUD V1	V. atypica NCTC 11830
M00173	Reductive citrate cycle (Arnon-Buchanan cycle)	11	11	11	11	11	11	11	11	11
M00026	Histidine biosynthesis, PRPP => histidine	11	11	11	11	11	11	11	11	11
M00121	Heme biosynthesis, plants and bacteria, glutamate => heme	9	10	10	10	10	10	10	10	10
M00009	Citrate cycle (TCA cycle, Krebs cycle)	9	9	9	9	9	9	9	9	9
M00001	Glycolysis (Embden-Meyerhof pathway), glucose => pyruvate	9	9	9	9	9	9	9	9	9
M00011	Citrate cycle, second carbon oxidation, 2-oxoglutarate => oxaloa	9	9	9	9	9	9	9	9	9
M00048	Inosine monophosphate biosynthesis, PRPP + glutamine => IMP	9	9	9	9	9	9	9	9	9
M00003	Gluconeogenesis, oxaloacetate => fructose-6P	8	8	8	8	8	8	8	8	8
M00165	Reductive pentose phosphate cycle (Calvin cycle)	8	8	8	8	8	8	8	8	8
M00846	Siroheme biosynthesis, glutamate => siroheme	8	8	8	8	8	8	8	8	8
M00051	Uridine monophosphate biosynthesis, glutamine (+ PRPP) => UMP	8	8	8	8	8	8	8	8	8
M00116	Menaquinone biosynthesis, chorismate => menaquinol	8	8	8	8	8	8	8	8	8
M00053	Pyrimidine deoxyribonuleotide biosynthesis, CDP/CTP => dCDP/dCTP	8	8	8	8	8	8	8	8	8
M00157	F-type ATPase, prokaryotes and chloroplasts	8	8	8	8	8	8	8	8	8
M00122	Cobalamin biosynthesis, cobinamide => cobalamin	7	7	7	7	7	7	7	7	7
M00016	Lysine biosynthesis, succinyl-DAP pathway, aspartate => lysine	7	7	7	7	7	7	7	7	7
M00022	Shikimate pathway, phosphoenolpyruvate + erythrose-4P => chorism	7	7	7	7	7	7	7	7	7
M00527	Lysine biosynthesis, DAP aminotransferase pathway, aspartate =>	7	7	7	7	7	7	7	7	7
M00126	Tetrahydrofolate biosynthesis, GTP => THF	7	7	7	7	7	7	7	7	7
M00866	KDO2-lipid A biosynthesis, Raetz pathway, non-LpxL-LpxM type	7	7	7	7	7	7	7	7	7
M00060	KDO2-lipid A biosynthesis, Raetz pathway, LpxL-LpxM type	7	7	7	7	7	7	7	7	7
M00125	Riboflavin biosynthesis, GTP => riboflavin/FMN/FAD	7	7	7	7	7	7	7	7	7
M00376	3-Hydroxypropionate bi-cycle	7	7	6	7	7	7	7	7	7
M00017	Methionine biosynthesis, apartate => homoserine => methionine	6	6	6	7	6	6	6	6	6
M00525	Lysine biosynthesis, acetyl-DAP pathway, aspartate => lysine	6	6	6	6	6	6	6	6	6
M00023	Tryptophan biosynthesis, chorismate => tryptophan	6	6	6	6	6	6	6	6	6
M00570	Isoleucine biosynthesis, threonine => 2-oxobutanoate => isoleuci	6	6	6	6	6	6	6	6	6
M00004	Pentose phosphate pathway (Pentose phosphate cycle)	6	6	6	6	6	6	6	6	6
M00002	Glycolysis, core module involving three-carbon compounds	6	6	6	6	6	6	6	6	6
M00034	Methionine salvage pathway	6	6	6	6	6	6	6	6	6
M00167	Reductive pentose phosphate cycle, glyceraldehyde-3P => ribulose	6	6	6	6	6	6	6	6	6
M00374	Dicarboxylate-hydroxybutyrate cycle	6	6	5	5	5	5	5	6	5
M00096	C5 isoprenoid biosynthesis, non-mevalonate pathway	6	5	5	5	5	5	5	5	5
M00620	Incomplete reductive citrate cycle, acetyl-CoA => oxoglutarate	5	5	5	5	5	5	5	5	5
M00868	Heme biosynthesis, animals and fungi, glycine => heme	5	5	5	5	5	5	5	5	5
M00050	Guanine ribonucleotide biosynthesis IMP => GDP,GTP	5	5	5	5	5	5	5	5	5
M00526	Lysine biosynthesis, DAP dehydrogenase pathway, aspartate => lys	5	5	5	5	5	5	5	5	5
M00064	ADP-L-glycero-D-manno-heptose biosynthesis	5	5	5	5	5	5	5	5	5
M00018	Threonine biosynthesis, aspartate => homoserine => threonine	5	5	5	5	5	5	5	5	5
M00049	Adenine ribonucleotide biosynthesis, IMP => ADP,ATP	5	5	5	5	5	5	5	5	5
M00577	Biotin biosynthesis, BioW pathway, pimelate => pimeloyl-CoA => b	5	5	5	5	5	5	5	5	5
M00019	Valine/isoleucine biosynthesis, pyruvate => valine / 2-oxobutano	5	5	5	5	5	5	5	5	5
M00357	Methanogenesis, acetate => methane	4	4	4	4	4	4	4	5	4
M00573	Biotin biosynthesis, BioI pathway, long-chain-acyl-ACP => pimelo	4	4	4	4	4	4	4	4	4
M00063	CMP-KDO biosynthesis	4	4	4	4	4	4	4	4	4
M00083	Fatty acid biosynthesis, elongation	4	4	4	4	4	4	4	4	4
M00880	Molybdenum cofactor biosynthesis, GTP => molybdenum cofactor	4	4	4	4	4	4	4	4	4
M00123	Biotin biosynthesis, pimeloyl-ACP/CoA => biotin	4	4	4	4	4	4	4	4	4
M00845	Arginine biosynthesis, glutamate => acetylcitrulline => arginine	4	4	4	4	4	4	4	4	4
M00841	Tetrahydrofolate biosynthesis, mediated by PTPS, GTP => THF	4	4	4	4	4	4	4	4	4
M00120	Coenzyme A biosynthesis, pantothenate => CoA	4	4	4	4	4	4	4	4	4
M00530	Dissimilatory nitrate reduction, nitrate => ammonia	4	4	4	4	4	4	4	4	4
M00432	Leucine biosynthesis, 2-oxoisovalerate => 2-oxoisocaproate	4	4	4	4	4	4	4	4	4
M00007	Pentose phosphate pathway, non-oxidative phase, fructose 6P => r	4	4	4	4	4	4	4	4	4
M00377	Reductive acetyl-CoA pathway (Wood-Ljungdahl pathway)	4	4	4	4	4	4	4	4	4
M00741	Propanoyl-CoA metabolism, propanoyl-CoA => succinyl-CoA	4	4	3	4	4	4	4	4	4
M00127	Thiamine biosynthesis, AIR => thiamine-P/thiamine-2P	4	4	4	5	3	4	3	3	4
M00375	Hydroxypropionate-hydroxybutylate cycle	4	4	2	3	3	3	3	4	3
M00529	Denitrification, nitrate => nitrogen	3	3	3	3	4	3	3	4	3
M00093	Phosphatidylethanolamine (PE) biosynthesis, PA => PS => PE	3	3	3	3	3	3	3	3	3
M00052	Pyrimidine ribonucleotide biosynthesis, UMP => UDP/UTP,CDP/CTP	3	3	3	3	3	3	3	3	3
M00840	Tetrahydrofolate biosynthesis, mediated by ribA and trpF, GTP =>	3	3	3	3	3	3	3	3	3
M00089	Triacylglycerol biosynthesis	3	3	3	3	3	3	3	3	3
M00028	Ornithine biosynthesis, glutamate => ornithine	3	3	3	3	3	3	3	3	3
M00029	Urea cycle	3	3	3	3	3	3	3	3	3
M00874	Fatty acid biosynthesis in mitochondria, fungi	3	3	3	3	3	3	3	3	3
M00572	Pimeloyl-ACP biosynthesis, BioC-BioH pathway, malonyl-ACP => pim	3	3	3	3	3	3	3	3	3
M00133	Polyamine biosynthesis, arginine => agmatine => putrescine => sp	3	3	3	3	3	3	3	3	3
M00140	C1-unit interconversion, prokaryotes	3	3	3	3	3	3	3	3	3
M00015	Proline biosynthesis, glutamate => proline	3	3	3	3	3	3	3	3	3
M00025	Tyrosine biosynthesis, chorismate => tyrosine	3	3	3	3	3	3	3	3	3
M00535	Isoleucine biosynthesis, pyruvate => 2-oxobutanoate	3	3	3	3	3	3	3	3	3
M00346	Formaldehyde assimilation, serine pathway	3	3	3	3	3	3	3	3	3
M00844	Arginine biosynthesis, ornithine => arginine	3	3	3	3	3	3	3	3	3
M00035	Methionine degradation	3	2	3	2	2	3	3	3	3
M00119	Pantothenate biosynthesis, valine/L-aspartate => pantothenate	3	3	3	3	1	3	1	3	3
M00373	Ethylmalonyl pathway	3	3	2	2	2	2	2	3	2
M00793	dTDP-L-rhamnose biosynthesis	4	0	4	0	0	4	4	0	4
M00345	Formaldehyde assimilation, ribulose monophosphate pathway	2	2	2	2	2	2	2	2	2
M00033	Ectoine biosynthesis, aspartate => ectoine	2	2	2	2	2	2	2	2	2
M00308	Semi-phosphorylative Entner-Doudoroff pathway, gluconate => glyc	2	2	2	2	2	2	2	2	2
M00550	Ascorbate degradation, ascorbate => D-xylulose-5P	2	2	2	2	2	2	2	2	2
M00642	Multidrug resistance, efflux pump MexJK-OprM	2	2	2	2	2	2	2	2	2
M00843	L-threo-Tetrahydrobiopterin biosynthesis, GTP => L-threo-BH4	2	2	2	2	2	2	2	2	2
M00579	Phosphate acetyltransferase-acetate kinase pathway, acetyl-CoA =	2	2	2	2	2	2	2	2	2
M00166	Reductive pentose phosphate cycle, ribulose-5P => glyceraldehyde	2	2	2	2	2	2	2	2	2
M00567	Methanogenesis, CO2 => methane	2	2	2	2	2	2	2	2	2
M00153	Cytochrome bd ubiquinol oxidase	2	2	2	2	2	2	2	2	2
M00115	NAD biosynthesis, aspartate => NAD	2	2	2	2	2	2	2	2	2
M00036	Leucine degradation, leucine => acetoacetate + acetyl-CoA	2	2	2	2	2	2	2	2	2
M00307	Pyruvate oxidation, pyruvate => acetyl-CoA	2	2	2	2	2	2	2	2	2
M00021	Cysteine biosynthesis, serine => cysteine	2	2	2	2	2	2	2	2	2
M00082	Fatty acid biosynthesis, initiation	2	2	2	2	2	2	2	2	2
M00149	Succinate dehydrogenase, prokaryotes	2	2	2	2	2	2	2	2	2
M00129	Ascorbate biosynthesis, animals, glucose-1P => ascorbate	2	2	2	2	2	2	2	2	2
M00356	Methanogenesis, methanol => methane	2	2	2	2	2	2	2	2	2
M00549	Nucleotide sugar biosynthesis, glucose => UDP-glucose	2	2	2	2	2	2	2	2	2
M00563	Methanogenesis, methylamine/dimethylamine/trimethylamine => meth	2	2	2	2	2	2	2	2	2
M00873	Fatty acid biosynthesis in mitochondria, animals	2	2	2	2	2	2	2	2	2
M00842	Tetrahydrobiopterin biosynthesis, GTP => BH4	2	2	2	2	2	2	2	2	2
M00024	Phenylalanine biosynthesis, chorismate => phenylalanine	2	2	2	2	2	2	2	2	2
M00532	Photorespiration	2	2	2	2	2	2	2	2	2
M00804	Complete nitrification, comammox, ammonia => nitrite => nitrate	2	2	2	2	2	2	2	2	2
M00552	D-galactonate degradation, De Ley-Doudoroff pathway, D-galactona	2	2	2	2	2	2	2	2	2
M00718	Multidrug resistance, efflux pump MexAB-OprM	1	1	1	1	1	1	1	2	1
M00854	Glycogen biosynthesis, glucose-1P => glycogen/starch	1	1	1	1	1	1	1	1	1
M00366	C10-C20 isoprenoid biosynthesis, plants	1	1	1	1	1	1	1	1	1
M00609	Cysteine biosynthesis, methionine => cysteine	1	1	1	1	1	1	1	1	1
M00848	Aurachin biosynthesis, anthranilate => aurachin A	1	1	1	1	1	1	1	1	1
M00135	GABA biosynthesis, eukaryotes, putrescine => GABA	1	1	1	1	1	1	1	1	1
M00114	Ascorbate biosynthesis, plants, glucose-6P => ascorbate	1	1	1	1	1	1	1	1	1
M00531	Assimilatory nitrate reduction, nitrate => ammonia	1	1	1	1	1	1	1	1	1
M00615	Nitrate assimilation	1	1	1	1	1	1	1	1	1
M00627	beta-Lactam resistance, Bla system	1	1	1	1	1	1	1	1	1
M00032	Lysine degradation, lysine => saccharopine => acetoacetyl-CoA	1	1	1	1	1	1	1	1	1
M00364	C10-C20 isoprenoid biosynthesis, bacteria	1	1	1	1	1	1	1	1	1
M00046	Pyrimidine degradation, uracil => beta-alanine, thymine => 3-ami	1	1	1	1	1	1	1	1	1
M00134	Polyamine biosynthesis, arginine => ornithine => putrescine	1	1	1	1	1	1	1	1	1
M00117	Ubiquinone biosynthesis, prokaryotes, chorismate => ubiquinone	1	1	1	1	1	1	1	1	1
M00170	C4-dicarboxylic acid cycle, phosphoenolpyruvate carboxykinase ty	1	1	1	1	1	1	1	1	1
M00141	C1-unit interconversion, eukaryotes	1	1	1	1	1	1	1	1	1
M00368	Ethylene biosynthesis, methionine => ethylene	1	1	1	1	1	1	1	1	1
M00006	Pentose phosphate pathway, oxidative phase, glucose 6P => ribulo	1	1	1	1	1	1	1	1	1
M00112	Tocopherol/tocotorienol biosynthesis	1	1	1	1	1	1	1	1	1
M00344	Formaldehyde assimilation, xylulose monophosphate pathway	1	1	1	1	1	1	1	1	1
M00787	Bacilysin biosynthesis, prephenate => bacilysin	1	1	1	1	1	1	1	1	1
M00855	Glycogen degradation, glycogen => glucose-6P	1	1	1	1	1	1	1	1	1
M00632	Galactose degradation, Leloir pathway, galactose => alpha-D-gluc	1	1	1	1	1	1	1	1	1
M00014	Glucuronate pathway (uronate pathway)	1	1	1	1	1	1	1	1	1
M00005	PRPP biosynthesis, ribose 5P => PRPP	1	1	1	1	1	1	1	1	1
M00008	Entner-Doudoroff pathway, glucose-6P => glyceraldehyde-3P + pyru	1	1	1	1	1	1	1	1	1
M00378	F420 biosynthesis	0	0	1	1	0	1	1	0	1
M00065	GPI-anchor biosynthesis, core oligosaccharide	0	1	0	1	0	0	0	1	0
M00849	C5 isoprenoid biosynthesis, mevalonate pathway, archaea	1	1	0	0	0	0	0	1	0
M00088	Ketone body biosynthesis, acetyl-CoA => acetoacetate/3-hydroxybu	1	1	0	0	0	0	0	1	0
M00095	C5 isoprenoid biosynthesis, mevalonate pathway	1	1	0	0	0	0	0	1	0
M00040	Tyrosine biosynthesis, prephanate => pretyrosine => tyrosine	0	0	0	1	0	0	1	0	0
M00086	beta-Oxidation, acyl-CoA synthesis	1	0	0	0	0	0	0	0	0
